# Supplementary material for: p-Terphenyl and Diphenyl Ether Derivatives from the Marine-Derived Fungus Aspergillus candidus HM5-4
Source: Mar Drugs. 2023 Dec 24;22(1):13. doi: 10.3390/md22010013 (PMC10817493; doi:10.3390/md22010013)
Supplement: Supplementary file 1 [file marinedrugs-22-00013-s001.zip]

Archive with 1 entries (1 files):
- marinedrugs-2755257-supplementary.pdf
